# Supplementary material for: The effect of cognitive-behavioral counseling on anxiety in the mothers of infants in the NICU: A randomized controlled trial
Source: F1000Res. 2017 Sep 12;6:1679. [Version 1] doi: 10.12688/f1000research.12539.1 (PMC5605950; doi:10.12688/f1000research.12539.1)
Supplement: Raw data obtained from Beck’s Anxiety Inventory (BAI) — Group: 1=case 2=controlJob: 1= Housekeeper, 2= teacher, 3=Engineer, 5= Employee, 4= otherEducation: 1,2= Associate Degree, 3= BS, 4= MS/PhDanxA1= Anxiety quetion1 before interventionanxB1= Anxiety quetion1 Immediately after interventionanxC1= Anxiety quetion1 Three weeks after intervention [file f1000research-6-13577-s0000.tgz]

Archive with 1 entries (1 files):
- 7fe64657-341e-40fe-be74-cf3540f96cfd_Dataset_1.xlsx
