# Supplementary material for: The effect of cognitive-behavioral counseling on anxiety in the mothers of infants in the NICU: A randomized controlled trial
Source: F1000Res. 2017 Sep 12;6:1679. [Version 1] doi: 10.12688/f1000research.12539.1 (PMC5605950; doi:10.12688/f1000research.12539.1)
Supplement: Raw data obtained from Beck’s Anxiety Inventory (BAI) — Group: 1=case 2=controlJob: 1= Housekeeper, 2= teacher, 3=Engineer, 5= Employee, 4= otherEducation: 1,2= Associate Degree, 3= BS, 4= MS/PhDanxA1= Anxiety quetion1 before interventionanxB1= Anxiety quetion1 Immediately after interventionanxC1= Anxiety quetion1 Three weeks after intervention [file f1000research-6-13577-s0000.tgz › 7fe64657-341e-40fe-be74-cf3540f96cfd_Dataset_1.xlsx]

## Sheet: 1
group	age	job	eduction	income	anxA1	anxA2	anxA3	anxA4	anxA5	anxA6	anxA7	anxA8	anxA9	anxA10	anxA11	anxA12	anxA13	anxA14	anxA15	anxA16	anxA17	anxA18	anxA19	anxA20	anxA21	anxB1	anxB2	anxB3	anxB4	anxB5	anxB6	anxB7	anxB8	anxB9	anxB10	anxB11	anxB12	anxB13	anxB14	anxB15	anxB16	anxB17	anxB18	anxB19	anxB20	anxB21	anxC1	anxC2	anxC3
1	27	5	3	3	0	0	0	1	2	0	0	0	1	1	0	0	0	1	0	0	1	0	0	0	0	0	0	0	2	3	0	0	0	1	1	0	0	0	2	0	0	1	0	0	0	0	0	0	0
1	24	4	3	5	0	0	1	1	3	0	0	2	1	2	0	1	0	2	0	0	2	0	0	0	0	0	0	0	0	1	0	0	1	1	2	0	0	0	0	0	0	0	0	0	0	0	0	0	0
1	25	4	3	3	0	0	1	3	3	0	1	3	2	2	0	1	0	2	0	0	0	0	0	0	0	0	0	0	2	1	0	0	1	1	1	0	0	0	1	0	0	0	0	0	0	0	0	0	0
1	25	1	1	1	0	0	0	3	3	0	1	3	2	3	0	1	0	2	0	0	1	0	0	0	1	0	0	0	1	2	0	0	1	1	1	0	1	0	1	0	0	0	0	0	0	0	0	0	0
1	29	5	4	3	1	0	1	2	1	0	1	2	1	2	0	1	0	0	0	0	0	0	0	1	0	1	0	1	3	3	0	1	3	3	2	0	2	0	3	0	1	1	0	0	1	0	0	1	0
1	31	2	3	3	0	0	0	1	3	0	0	2	2	2	0	0	0	3	0	0	2	1	0	1	1	0	0	0	0	0	0	0	1	0	1	0	0	0	2	0	0	1	1	0	1	1	0	0	0
1	31	1	1	1	0	0	0	2	3	0	0	0	2	2	0	2	1	3	0	0	1	0	0	0	1	0	0	0	1	2	0	0	0	1	2	0	1	0	2	0	0	1	0	0	0	1	0	0	0
1	26	1	3	1	0	0	0	2	2	0	0	0	2	0	0	0	0	2	0	0	2	0	0	0	0	0	0	0	2	1	0	0	0	2	0	0	0	0	2	0	0	2	0	0	0	0	0	0	0
1	19	1	1	1	1	0	1	2	3	0	1	1	2	1	0	1	0	2	0	0	2	1	0	1	1	1	0	1	1	1	0	0	0	1	1	0	1	0	1	0	0	1	0	0	0	0	1	0	1
1	19	1	1	1	1	1	1	3	3	0	1	2	3	3	1	1	1	3	1	1	3	2	0	1	1	0	0	1	2	2	0	1	1	2	2	1	1	0	2	0	0	2	1	0	1	1	0	0	1
1	20	1	3	1	0	1	1	2	3	0	0	1	1	2	0	1	0	3	0	1	3	1	0	1	2	0	1	1	1	1	0	0	0	0	1	0	1	0	1	0	1	3	1	0	1	1	0	1	1
1	23	1	3	1	0	0	0	2	2	0	0	0	1	1	0	0	0	2	0	0	2	1	0	1	1	0	0	0	1	1	0	0	0	0	1	0	0	0	1	0	0	0	1	0	1	1	0	0	0
1	27	5	1	0	0	0	0	2	3	0	0	1	3	2	0	0	0	3	0	0	2	0	0	0	0	0	0	0	1	1	0	0	1	2	2	0	0	0	1	0	0	1	0	0	0	0	0	0	0
1	19	1	1	1	0	1	0	3	3	0	1	3	3	2	0	1	1	3	1	1	3	1	1	2	2	0	0	0	1	2	0	1	1	2	2	0	0	0	2	1	0	2	0	0	1	1	0	0	0
1	18	1	1	1	0	0	1	2	3	0	0	2	3	2	0	1	0	3	0	0	3	0	0	0	1	0	0	1	1	1	0	0	1	1	2	0	1	0	1	0	0	1	0	0	0	1	0	0	1
1	23	1	2	1	1	0	0	3	3	0	1	2	3	3	0	2	0	3	0	0	3	0	0	1	2	0	0	0	2	0	0	1	2	0	2	0	1	0	2	0	0	0	0	0	0	1	0	0	0
1	25	4	3	3	0	0	1	2	3	0	1	2	3	2	0	1	0	3	1	1	3	2	0	2	2	0	0	0	1	2	0	0	2	2	2	0	1	0	1	0	0	1	1	0	1	1	0	0	0
1	27	2	3	3	0	0	0	2	3	0	0	2	2	0	0	0	0	2	0	0	1	0	0	0	0	0	0	0	1	1	0	0	2	1	0	0	0	0	1	0	0	0	0	0	0	0	0	0	0
1	26	1	3	1	0	0	0	3	3	0	0	2	3	2	0	0	0	3	0	0	2	0	0	0	0	0	0	0	1	1	0	0	1	1	1	0	0	0	1	0	0	1	0	0	0	0	0	0	0
1	26	5	1	4	0	1	1	3	3	0	1	2	3	3	0	1	0	3	0	0	3	0	0	0	1	0	0	0	1	1	0	1	1	1	1	0	0	0	2	0	0	1	0	0	0	0	0	0	0
1	21	1	1	1	1	1	2	3	3	1	1	3	3	3	1	1	0	3	0	0	3	0	0	0	1	1	0	1	1	2	0	0	2	2	2	0	1	0	2	0	0	2	0	0	0	1	1	0	1
1	25	1	3	1	0	0	0	2	3	0	0	0	2	1	0	0	0	2	0	0	2	0	0	0	0	0	0	0	2	2	0	0	0	2	1	0	0	0	2	0	0	2	0	0	0	0	0	0	0
1	28	1	3	1	0	0	1	3	3	0	1	1	3	2	0	2	1	3	1	1	3	1	0	1	1	0	0	0	2	2	0	0	1	1	1	0	0	0	1	0	0	1	0	0	1	1	0	0	0
1	29	5	1	3	0	0	1	2	3	0	1	2	3	1	0	1	0	3	0	0	1	0	0	0	0	0	0	1	1	0	0	1	2	1	0	0	0	2	0	0	1	1	1	0	0	0	0	0	0
1	21	4	1	4	0	1	1	1	2	0	1	2	3	2	0	1	0	2	0	0	2	1	0	2	0	0	0	0	1	1	0	0	1	1	2	0	1	0	2	0	0	1	0	0	1	0	0	0	0
1	21	1	1	1	0	0	0	1	3	0	1	0	3	2	0	1	0	3	0	0	1	0	0	0	0	0	0	0	1	1	0	0	0	1	1	0	0	0	1	0	0	0	0	0	0	0	0	0	0
1	20	1	2	1	0	0	0	2	3	0	0	2	2	1	0	0	0	3	0	0	2	0	0	0	0	0	0	0	1	1	0	0	1	1	1	0	0	0	2	0	0	0	0	0	0	0	0	0	0
1	29	2	3	3	0	0	0	2	2	0	0	1	2	2	0	0	0	3	0	0	0	0	0	0	0	0	0	0	1	1	0	0	1	1	1	0	0	0	2	0	0	0	0	0	0	0	0	0	0
1	30	1	3	1	0	0	0	1	3	0	0	1	1	1	0	0	0	1	0	0	1	0	0	0	0	0	0	0	1	2	0	0	1	1	1	0	0	0	1	0	0	1	0	0	0	0	0	0	0
1	27	5	1	3	0	0	0	2	3	0	1	1	2	1	0	1	0	2	0	0	2	0	0	0	1	0	0	0	1	1	0	0	1	1	1	0	0	0	2	0	0	1	0	0	0	1	0	0	0
1	21	1	2	1	0	1	1	2	3	0	1	2	2	2	0	1	0	3	0	0	2	1	0	1	1	0	0	0	1	1	0	1	1	1	1	0	1	0	1	0	0	1	1	0	1	1	0	0	0
1	27	4	1	3	0	1	0	2	2	0	0	2	2	2	1	1	0	3	1	1	2	0	0	0	0	0	0	0	1	1	0	0	1	1	2	1	1	0	1	0	0	1	0	0	0	0	0	0	0
1	18	1	1	1	0	0	0	1	3	0	1	2	1	1	0	1	0	3	0	0	2	1	0	0	1	0	0	0	1	2	0	0	1	0	1	0	1	0	1	0	0	0	1	0	0	1	0	0	0
1	18	1	1	1	0	1	0	3	3	0	0	2	3	2	1	1	0	3	0	0	1	0	0	0	0	0	1	0	1	2	0	0	1	1	2	1	1	0	2	0	0	1	0	0	0	0	0	1	0
1	20	1	3	1	0	1	0	3	3	0	0	2	3	2	0	1	0	3	0	0	2	0	0	0	0	0	1	0	1	1	0	0	1	1	1	0	1	0	1	0	0	1	0	0	0	0	0	1	0
1	26	5	1	3	1	1	0	2	2	0	0	1	1	1	0	1	0	2	1	0	2	1	0	1	1	1	1	0	1	1	0	0	1	0	1	0	1	0	1	0	0	1	0	0	0	0	1	1	0
1	21	1	1	1	0	1	1	2	3	0	1	2	3	2	1	1	0	3	1	1	2	1	0	1	1	0	0	1	1	1	0	0	2	1	1	0	1	0	2	0	1	1	1	0	0	0	0	0	0
1	21	1	1	1	0	2	2	3	3	0	1	2	3	2	1	1	0	3	1	0	2	1	0	1	2	0	1	1	1	1	0	0	1	1	2	0	1	0	2	0	0	0	1	0	1	1	0	1	1
1	20	1	3	1	0	0	0	2	2	0	1	1	1	2	1	1	0	2	0	0	1	0	0	1	1	0	0	0	1	1	0	0	1	0	1	0	0	0	1	0	0	0	0	0	1	1	0	0	0
1	24	3	3	3	0	0	1	1	3	0	1	0	3	3	1	1	0	3	1	0	2	1	0	0	0	0	0	0	1	0	0	0	0	1	2	0	1	0	2	0	0	1	1	0	0	1	0	0	0
1	23	1	1	1	0	0	0	3	3	0	1	2	2	1	1	2	0	3	1	0	3	1	0	0	1	0	0	0	0	2	0	0	2	1	1	0	1	0	1	1	0	2	1	0	0	0	0	0	0
1	21	4	3	2	0	1	0	2	2	0	0	0	1	1	1	1	0	2	0	0	2	2	0	2	1	0	0	0	1	2	0	0	0	0	1	1	0	0	1	0	0	1	1	0	1	0	0	0	0
2	27	5	1	3	0	1	0	2	3	0	2	1	2	3	1	1	0	3	1	0	2	2	0	1	1	0	0	0	0	0	0	0	1	0	2	0	1	0	2	0	0	1	2	0	0	1	0	0	0
2	20	1	1	1	0	0	1	3	3	0	1	1	2	2	0	1	0	3	2	0	2	1	0	0	0	0	0	0	0	0	0	1	1	1	2	0	1	0	1	1	0	1	1	0	0	0	0	0	0
2	20	1	1	1	1	1	1	2	3	1	1	1	2	2	1	1	1	2	1	0	2	0	0	0	1	1	0	0	1	1	0	1	1	1	1	0	1	0	1	0	0	1	0	0	0	0	0	0	0
2	18	1	1	1	1	1	2	3	3	1	2	2	2	3	2	2	1	3	2	2	3	2	1	1	2	1	1	1	2	2	0	1	2	1	2	0	1	0	2	1	2	1	1	0	1	1	1	1	1
2	25	3	3	3	0	0	0	3	3	0	1	1	3	0	1	1	0	3	1	0	3	1	1	1	2	0	0	0	1	1	0	1	1	1	0	1	1	0	2	1	0	2	1	0	1	1	0	0	0
2	19	1	1	1	0	0	1	2	3	0	1	0	2	3	1	1	0	3	1	0	2	0	0	0	1	0	0	0	1	2	0	1	0	1	3	1	1	1	2	1	0	1	0	0	0	0	0	0	0
2	27	2	3	3	0	0	0	2	2	0	1	2	2	1	0	0	0	3	1	0	2	1	0	1	1	0	0	0	1	1	0	1	1	1	1	0	0	0	1	1	0	0	1	0	1	1	0	0	0
2	20	1	1	1	0	0	0	2	3	0	1	1	1	1	0	1	0	3	0	0	1	2	0	0	1	0	0	0	2	2	0	0	1	0	0	0	0	0	2	0	0	0	0	0	0	0	0	0	0
2	25	1	3	1	0	0	0	2	2	0	0	1	0	2	0	1	0	2	0	0	1	0	0	0	0	0	0	0	1	0	0	0	1	0	1	0	1	0	2	0	0	0	0	0	0	0	0	0	0
2	25	3	3	3	0	0	1	3	3	1	1	2	2	1	0	1	0	3	0	0	1	0	0	0	0	0	0	0	3	2	0	0	2	0	1	0	0	0	2	0	0	0	0	0	0	0	0	0	0
2	20	1	1	1	0	1	1	3	3	0	1	1	1	3	0	2	1	2	0	0	2	0	0	0	0	0	0	0	2	1	0	1	1	0	1	0	1	0	2	0	0	1	0	0	0	1	0	0	0
2	18	1	1	1	0	1	1	2	3	0	1	3	1	1	0	1	0	3	1	0	2	0	0	0	1	0	1	1	1	1	0	1	2	0	1	0	1	0	2	0	0	1	0	0	0	0	0	1	1
2	19	1	1	1	0	1	1	3	3	0	2	1	2	2	0	2	0	3	1	0	2	0	0	1	1	0	1	0	1	1	0	2	1	0	1	0	1	0	2	0	0	1	0	0	0	1	0	0	0
2	26	5	4	4	0	0	0	1	3	0	1	1	2	1	0	1	0	3	0	0	1	0	0	0	0	0	0	0	1	1	0	0	1	1	1	0	1	0	2	0	0	1	0	0	0	0	0	0	0
2	23	1	3	1	0	0	0	2	3	0	1	1	2	1	0	1	0	3	0	0	1	0	0	0	0	0	0	0	1	1	0	1	1	1	1	0	1	0	1	0	0	0	0	0	0	0	0	0	0
2	21	1	1	1	0	1	0	1	3	0	1	2	1	1	0	1	0	3	0	0	1	0	0	0	1	0	1	0	2	2	0	1	1	0	1	0	0	0	2	0	0	0	0	0	0	0	0	0	0
2	18	1	1	1	0	1	0	3	3	0	1	1	1	2	0	1	0	3	0	0	2	0	0	0	1	0	1	0	1	1	0	0	1	0	1	0	0	0	2	0	0	1	0	0	0	0	0	1	0
2	21	1	1	1	0	0	0	2	2	0	1	0	2	2	0	1	0	3	0	0	2	0	0	0	1	0	0	0	1	1	0	1	0	1	1	0	1	0	3	0	0	1	0	0	0	0	0	0	0
2	23	1	3	1	0	1	0	3	3	0	0	2	1	0	1	2	0	3	0	0	2	0	0	1	1	0	1	0	2	1	0	0	2	1	0	1	1	0	2	0	0	1	0	0	0	0	0	0	0
2	29	4	3	2	0	0	0	2	2	0	0	2	1	0	0	1	0	2	0	0	0	0	0	0	0	0	0	0	2	1	0	0	2	0	0	0	1	0	1	0	0	0	0	0	0	0	0	0	0
2	21	1	1	1	0	0	0	3	3	0	2	2	2	2	0	1	0	3	0	0	1	0	0	0	1	0	0	0	1	1	0	1	1	1	1	0	1	0	2	0	0	1	0	0	0	1	0	0	0
2	25	4	1	3	0	1	0	1	3	0	1	1	0	1	0	1	0	3	0	0	1	1	0	0	0	0	0	0	1	1	0	1	1	0	0	0	0	0	1	0	0	1	0	0	0	0	0	0	0
2	27	4	4	3	0	0	0	2	3	0	1	1	0	1	1	1	0	2	0	0	1	0	0	0	0	0	0	0	1	2	0	0	1	0	0	0	0	0	2	0	0	0	0	0	0	0	0	0	0
2	20	1	1	1	0	1	0	3	2	0	1	3	1	2	0	1	0	3	0	0	2	0	0	0	1	0	1	0	2	1	0	0	1	0	1	0	0	0	3	0	0	1	0	0	0	0	0	0	0
2	18	1	1	1	1	1	0	3	3	0	2	0	1	1	0	2	0	3	0	0	1	0	0	1	1	0	0	0	2	1	0	0	0	0	1	0	1	0	2	0	0	0	0	0	0	0	0	0	0
2	20	4	1	4	1	2	1	3	3	1	2	2	2	3	0	1	0	3	1	0	1	0	0	0	0	0	0	0	2	2	0	1	1	0	2	0	1	0	2	1	0	1	0	0	0	0	0	0	0
2	18	1	1	1	0	0	0	1	3	0	1	1	1	1	0	1	0	3	0	0	1	0	0	0	0	0	0	0	1	2	0	0	1	0	1	0	0	0	2	0	0	0	0	0	0	0	0	0	0
2	19	1	1	1	1	2	1	3	3	0	2	3	2	3	1	1	0	3	2	0	2	0	1	2	2	0	1	1	3	3	0	2	2	2	2	0	1	0	3	0	0	1	0	0	1	1	0	1	1
2	19	1	1	1	1	2	2	3	3	1	2	3	2	3	1	2	1	3	1	1	2	1	1	2	1	0	0	0	2	3	0	1	2	1	2	0	1	0	3	0	1	1	0	0	1	1	0	0	0
2	27	5	4	3	0	0	0	1	2	0	1	1	1	1	0	1	0	2	0	0	2	0	0	0	0	0	0	0	1	2	0	0	1	1	1	0	0	0	2	0	0	1	0	0	0	0	0	0	0
2	25	5	2	3	0	0	0	2	3	0	1	2	2	2	0	1	0	3	0	0	2	0	0	0	0	0	0	0	2	3	0	0	1	0	1	0	0	0	2	0	0	1	0	0	0	0	0	0	0
2	23	1	3	1	0	1	0	2	2	0	1	2	1	2	1	1	0	3	1	0	2	1	0	1	1	0	0	0	2	2	0	0	2	0	2	0	0	0	3	0	0	1	0	0	0	0	0	0	0
2	20	4	1	2	0	1	1	3	3	0	2	2	2	2	1	1	0	3	0	0	1	0	0	1	1	0	0	0	2	1	0	0	2	1	1	0	0	0	1	0	0	1	0	0	0	1	0	1	0
2	26	1	4	1	0	0	1	3	3	1	1	2	1	1	1	1	0	3	1	0	1	1	0	1	1	0	0	0	1	2	0	0	1	0	1	0	1	0	2	0	0	1	0	0	0	0	0	0	0
2	26	5	3	3	1	1	0	3	3	1	1	3	2	3	1	2	0	3	0	0	1	0	0	1	2	0	0	0	1	1	0	1	2	0	2	0	1	0	2	0	0	1	0	0	0	0	0	0	0
2	29	5	2	4	0	0	0	2	2	0	1	2	1	1	0	1	0	2	0	0	1	1	0	0	1	0	0	0	1	1	0	0	2	0	1	0	1	0	2	0	0	1	0	0	0	1	0	0	0
2	30	1	1	1	0	1	1	3	2	1	1	1	1	1	0	1	0	3	0	0	2	0	0	1	1	0	0	0	2	2	0	1	1	0	1	0	1	0	1	0	0	1	0	0	0	1	0	0	0
2	30	1	1	1	0	1	0	1	2	0	1	2	1	1	0	1	0	2	0	0	2	0	0	2	1	0	0	0	1	1	0	1	1	0	0	0	1	0	2	0	0	1	0	0	1	1	0	0	0
2	25	1	3	1	0	1	1	3	3	0	2	2	1	2	0	1	1	3	1	0	1	2	0	1	2	0	0	0	2	1	0	1	2	0	1	0	1	0	1	0	0	1	1	0	1	1	0	0	0
[truncated: 19 more columns]
