# Supplementary material for: The effect of cognitive-behavioral counseling on anxiety in the mothers of infants in the NICU: A randomized controlled trial
Source: F1000Res. 2017 Sep 12;6:1679. [Version 1] doi: 10.12688/f1000research.12539.1 (PMC5605950; doi:10.12688/f1000research.12539.1)
Supplement: Supplementary file 3 [file f1000research-6-13577-s0002.tgz]

Archive with 1 entries (1 files):
- bf9990b3-e9c9-488b-b475-e8fc1a100a5a.doc
